# Supplementary material for: Synthesis of Multicolor Carbon Dots Catalyzed by Inorganic Salts with Tunable Nonlinear Optical Properties
Source: Materials (Basel). 2023 Dec 21;17(1):42. doi: 10.3390/ma17010042 (PMC10779595; doi:10.3390/ma17010042)
Supplement: Supplementary file 1 [file materials-17-00042-s001.zip]

Archive with 1 entries (1 files):
- materials-2747616-supplementary.pdf
